# Supplementary material for: Tranexamic acid by the intramuscular or intravenous route for the prevention of postpartum haemorrhage in women at increased risk: a randomised placebo-controlled trial (I’M WOMAN)
Source: Trials. 2023 Dec 3;24:782. doi: 10.1186/s13063-023-07687-1 (PMC10694937; doi:10.1186/s13063-023-07687-1)
Supplement: Supplementary file 4 — Additional file 4. Participant Information Sheet and Informed Consent Form. [file 13063_2023_7687_MOESM4_ESM.zip]

Archive with 2 entries (2 files):
- Appendix 4a PIS IMW v1.2 15May23_CleanR0.pdf
- Appendix 4b Consent form IMW v1.2 15May23_cleanR0.pdf
